# Supplementary material for: Clinical characteristics and management of 106 patients with pyogenic liver abscess in a traditional Chinese hospital
Source: Front Surg. 2023 Jan 6;9:1041746. doi: 10.3389/fsurg.2022.1041746 (PMC9852512; doi:10.3389/fsurg.2022.1041746)
Supplement: Supplementary file 1 [file Table1.xls]

## Sheet: 123456
病案号	出院科室	出院日期	Age	手术、操作名称1		个数	Hospitalization days	肺部感染	糖尿病	Gender	Size(cm)	No.of PLA	biliary calculi	DM	History of abdominal surgery	puncture	lication	pathogen	fever	right upper quadrant pain	weakness	poor appetite	cough and aputum	nausea and vomiting	scleral icterus/yellow urine	WBC	Neutrophil ratio	PCT	CRP	platelet	ALT	AST	ALP	bilirubin	CK	Troponin-T	Albumin	PT	APTT	fibrinogen	tempreture	shock
579400	330100D15600000500631F59C7FA5ADB	M	70	内分泌病科	6A0235	2018-03-08	29	肝脓肿引流术,胆囊引流管置换术,肝活检	E14.900	M	5.5*5.2	1	1	1	0	1	Right	K. pneumoniae	1	1	1	1	0	0	0	5.19	72.1	0.16	96	229	20	15	147	7.6	21	0.01	24.6	15.7	35.1	5.16	39.1	0
584020	801954167384	M	69	外一科（1）	9A0650	2018-03-19	10	肝穿刺活检，经皮,肝脓肿引流术	K55.002	M	7.6*5.9	1	0	0	0	1	Right	Escherichia coliae		0	1	1	0	0	0	14.7	87.5	0.3	294	302	62	31	116	12.7	32	0.01		14.4	31.9	5.22	36.3	0
587410	339900D15600000500196617F1FBC4D7	M	65	外一科（1）	9A0651	2018-04-15	19	肝穿刺活检，经皮,肝脓肿引流术	R50.900	M	7.7*4.4	1	0	1	0	1	Right	K. pneumoniae	1	0	1	1	0	0	0	14.7	72.4	0.06	120.3	363	11	13	112	9.9	63	0.01	33.8	12.5	43.6	5.22	37.5	0
592444	330100D1560000051210001522C6B877	F	56	外一科（1）	9A0641	2018-05-22	28		I45.501	F	3.2*2.9	1	0	1	0	1	Right	Escherichia coli	1	0	1	1	0	0	0	10.65	84	10.59	144.3	51	18	17	108	5.3	50	0.06	21.2	11.2	37	4.27	38.5	1
606677	331100D15600000500269524D99F2BCC	M	73	外一科（2）	9A0745	2018-08-07	34	肝脓肿引流术,肝脓肿引流术,— 胸腔穿刺术记录 —	I45.501	M	5.4*4.6	1	0	1	0	0	Right	K. pneumoniae	1	1	1	1	0	1	0	15.2	72.3	0.44	131.5	316	56	74	154	13.7	47		24.9	13.8	32.9	4.71	38.6	0
613130	330100D1560000050001569A2A9B374F	M	84	外一科（1）	9A0609	2018-08-18	16	肝穿刺活检，经皮	B99.x01	M	2.4		0	0	0		both		1	0	1	1	0	1	0	32.46	83.9	21.92	171.9	137	27	25	60	13.5	201	0.08	33.3	12.3	34.5	4.27	40.4	1
617897	339900D1560000050033452086265EB6	M	49	外一科（1）	9A0608	2018-09-04	8	肝穿刺活检，经皮,肝脓肿引流术	K75.000	M	3.9*4.9	1	0	0	0	1	Right	Lactococcus lactis subspecies	1	0	1	1	0	0	0	5.49	71.8	0.15	35.1	170	42	21	124	23	36		32	12.4	34.2	4.96	39
618654	330100D15600000500003C6D1E835C93	M	74	心血管病科（1）	6A0320	2018-09-21	23		Z30.101	M	3.9*4.1	1	0	0	0	0	Left		1	0	1	1	0	0	0	8.45	67.8		12.7	224	12	13	47	15.1	43	0	38.8	12.5	24.5	3.55	38	0
635975	330100D156000005002C5032B99DF67C	M	68	外一科（1）	9A0637	2018-12-05	10	肝脓肿引流术	K75.000	M	3.5*3.5	1	1	0	0	1	Left	K. pneumoniae	1	0	1	1	0	0	0	9.83	88.7	33.7	63.2	188	29	30	87	18.9	244	0.01	34.8	10.7	33.1	4.82	41.3	1
649628	339900D15600000500490046AE6CDB84	M	87	外一科（1）	EQAAAAAAAAAgAAAAAAAAABAAAAAAAAAAA4hH86In7iBoS1XA+0dQIOKciSa939th Orl0KYkPU0Vl5+B0yKJGCTCFbOVy6ko0i5yasGwmUtKvqdKMoR4hKaY=	2019-02-14	17	肝脓肿引流术,肝脓肿引流术	S01.301	M	3.2*3.4	Multiple	0	0	0	0	both		1	1	1	1	1	0	0	13.5	79	0.1	51.7	120	21	27	67	10.7	142	0.04	28.4	14.2	35.8	3.69	39.9	0
652943	330100D156000005000BF0DE3395CD03	M	74	外一科（1）	EQAAAAAAAAAgAAAAAAAAABAAAAAAAAAAArWr5i6Da/SZNSAy1VM5oYQeS+LZi6Dz k3cWWy8qZWzf/uKOEwb91vaTGyAfBPPbMmp/VVbmqwp+t9n2go44RnY=	2019-03-11	24		B99.x01	M	5.9*4.6	Multiple	1	1	1	0	both	K. pneumoniae	1	1	1	1	1	0	0	6.34	80.3	1.27	241.5	208	94	78	162	18.3	27	0.02	32.4	12.3	42.3	6.58	40.2	0
661637	339900D15600000500232245E1F0A583	M	73	外一科（2）	EQAAAAAAAAAgAAAAAAAAABAAAAAAAAAAAxOmXDcJeHPwEj5ATi6A+tpB+RIvNzHv stKf9DVQx2/Gs0LEX0Uzx0ztl+2B44EQEFuxGd2i7g/QENPk26jCmm0=	2019-05-01	36	腹腔镜胃癌根治术	B99.x01	M	1.4	1	1	0	0	0	Right		1	1	1	1	0	0	0	5.98	83		126.1	142	23	38	56	24.5	499	0.02	31.2	13.7	35	3.67	38.8	0
661537	330100D15600000523100435F68641D4	F	73	内分泌病科	EQAAAAAAAAAgAAAAAAAAABAAAAAAAAAAAuQ0HW9V0rIbD6U6oqybQktFGJ4qpZQl vhNa7T+xEy2GhcO36LKpquRtSNeVEkUAAZHZYlRQFEhwDuOQsNY8m0I=	2019-04-22	27	颈静脉穿刺及置管术,肝脓肿引流术	E11.900	F	4.4*4.5	1	0	1	0	0	Right	K. pneumoniae	1	0	1	1	0	0	0	12.01	91.3	7.11	128.6	215	80	98	148	9.5	24		27.1	11.7	33.3	5.5	39	0
678611	330100D1560000050006550E93F3BF18	M	46	外一科（1）	EQAAAAAAAAAgAAAAAAAAABAAAAAAAAAAAhtQ7dAVUSXbgwq5OD1KD49m8ZN1cN5B S6VTxisCoxyUjx2dgfhX0i8kZKY58IRa1c6OaDqTJEbyATPibM6v7Ek=	2019-07-09	14	肝脓肿引流术,肝脓肿引流术	K59.801	M	4.6*5.2	1	0	0	0	1	Right	Escherichia coli	1	1	1	1	0	0	0	12.4	86	0.75	54	378	65	20	138	13.7	72	0.02	38	13.2	27.3	7.07	38.7	0
680158	330185D156000005000A24B1EDA380DC	M	58	呼吸科	EQAAAAAAAAAgAAAAAAAAABAAAAAAAAAAA477qfvEuHgedUXNuQl5ITbYUXBKHC2p 2A2sjJ4bpfU5HzuBay31iDnvemJ+aZAZRMZpZwimgSQBUk++G7Y6l6M=	2019-08-02	32	颈静脉穿刺及置管术,肝脓肿引流术,肝穿刺活检，经皮	S83.002	M	3.6*1.5	1	0	0	0	1	Right	K. pneumoniae	1	1	1	1	0	1	0	11.64	87.4	35.7	178.4	83	68	49	186	15.4	35	0.01	27.5	10.7	40.1	6.16	40.2	0
683777	330100D15600000500069EA4DDA3381F	M	68	外一科（1）	EQAAAAAAAAAgAAAAAAAAABAAAAAAAAAAAqqAhqvcTARL0wbERCbB5xtPdVZ6aob3 lOCXQJa2tmFwjit03ZudBXVsuTNo+wKTerT/Lmvt6SYED+G8WD4y1iw=	2019-08-06	17	肝脓肿引流术	K59.801	M	4.3*3.7	1	0	0	1	1	Right	Escherichia coli	1	1	1	1	0	0	0	5.63	73.6	0.05	67.2	137	15	17	71	7.2	59	0.01	34.8	12.5	29.8	4.6	39.8	0
687993	330100D15600000501098F34EE0044C1	F	59	丁桥脾胃病科病房	EQAAAAAAAAAgAAAAAAAAABAAAAAAAAAAArG8x+uBY8vvJ8bE64SZrCEKCuOT7mP4 YA235cL1q+58cSvH7bitGpVqbNEJttUm1i5aw/cwSUYQvb8kLPyo+U4=	2019-09-05	26	肝穿刺活检，经皮,肝脓肿引流术,肝脓肿引流术,肝脓肿引流术	K59.801	F	7.5*5.0 4.5*4.5	2	0	1	0	1	both	K. pneumoniae	1	1	1	0	0	1	0	16.41	83.1	0.32	96.86	120	66	56	179	23.4	41	0.025		13.2	24.8	6.68	40	0
693784	339900D156000005005189745EC227CF	M	71	外一科（1）	EQAAAAAAAAAgAAAAAAAAABAAAAAAAAAAAn3DmBQqS3KJQJRJHDIBlMqtx65FrE1J dK8dTP7SquKRas6rnyW/WqPTNwlr3wHllqcI0enLOvXLC1JXJ7cFMAQ=	2019-09-24	16	肝脓肿引流术	K75.000	M	4.1*4.4	1	0	0	0		Right	K. pneumoniae	1	0	1	1	0	0	0	12.93	83.9	0.04	100	279	50	34	115	26.3	152	0.01	38.3	12.7	24.2	5.55	39.5	0
702120	330110D1560000050006272BD5DD6F17	M	57	外一科（2）	EQAAAAAAAAAgAAAAAAAAABAAAAAAAAAAAvHAQOfEWyQ9kNmtWoBRo+j1kkgmFTWv 1xAlYkRQjB4NJT1DKhNOadq9iSs74+gM+PNK/Xb8FlB6nCR9mmTyEaE=	2019-10-28	10	颈静脉穿刺及置管术,B超引导下胆囊穿刺引流术	K80.200x003	M	1.8*1.1	1	1	0	0	0	Right	Escherichia coli	1	1	1	0	0	1	0	13.59	89.9	0.08	121	336	295	311	373	52	51	0.02	34.4	13.1	32.6	5.68	38.4	0
711694	330782D15600000511858035DE35D930	M	48	脾胃病科病房	EQAAAAAAAAAgAAAAAAAAABAAAAAAAAAAAzuYX/imEfJzLg7t7gZgmcnemeCMCloT byiQRj2WEjWQq/P+BMQqDJn9TY7G5/x+SoQnuz5nq54q8B5+J/X5bwc=	2019-12-23	23	肝脓肿引流术,肝脓肿引流术	K75.000	M	5.0×3.1cm、6.0×2.7cm	2	1	0	1	2	Right	Escherichia coli	1	1	1	0	0	1	0	7.8	69.9		75	329	16	14	87	15.9	56		35.8	12.8	31.4	5.24	38.5	0
719110	330782D1560000051054481844D11ACB	M	72	心血管病科（1）	EQAAAAAAAAAgAAAAAAAAABAAAAAAAAAAAik2SF6CdbTCvW/u1dNLKr3eifX75IvD b7+mFWcAQAxzLiAhoxukTVfrhKhdHmviMrLRf2j2ZJh20BLIVzaj1X8=	2020-01-22	22		R94.400x001	M	6.1*4.6	1	0	0	0	0	Right		1	0	1	1	0	0	0	20	93		313	139	105	59	49	8	63	0.04	37	12.8	25.1	4.62	39.5	1
721716	330100D1560000050004E866925A9E33	M	70	外一科（2）	EQAAAAAAAAAgAAAAAAAAABAAAAAAAAAAA/yVIGx26T0oQHtQgG4+kFxuj++fM6ts NWqePu9aVtPHa+4WOKdgBwitigSFX6UKOfWr2JgV4YeMjugoTIwKRuc=	2020-02-19	37	右侧颈静脉穿刺及置管术,肝脓肿引流术	K75.000	M	9.0*5.8	1	1	0	0	1	Right	K. pneumoniae	1	1	1	1	0	1	0	9.13	84.7	38.96	313	99	84	72	159	9.9	161	161	27.8	12.2	30	5.6	39.4	0
723313	330100D156000005011FD2C1AFB7D752	M	56	丁桥外一科病房	EQAAAAAAAAAgAAAAAAAAABAAAAAAAAAAAnu5CL3gGYjvK9FMHPQB642/kwDu4eIn Ddv4c088IiiAMNSxYN4v1abfeRDlAIid4Evxxv+UEhsLo/fLPWVeq8A=	2020-02-03	13	肝穿刺活检，经皮,肝脓肿引流术	K75.000	M	6.6*4.0	1	0	1	1	1	Right	Escherichia coli	1	1	1	1	0	1	0	11.88	80.8	3.44	176	197	91	67	142	11.1	390	0.02	39.1	12.9	27.4	6.95	39.6	0
723810	330110D1560000050046C9A409DA8151	M	60	脾胃病科病房	EQAAAAAAAAAgAAAAAAAAABAAAAAAAAAAA+nOCUTtEDkSGxyw5EZ06qbdxK4Nf3O3 ZYXV8Upn5GQkAw4fePmlA8gCL1ct6udI+repcZhIdf1WQaCKhS3Lz9c=	2020-02-17	23	肝脓肿引流术	R10.402	M	10.7*8.5	1	0	0	0	1	Left	K. pneumoniae	1	1	1	1	0	0	0	17.46	91.2		127	356	39	34	74	45.7	87	0.01	37.8	12.3	32.8	6.26	40.2	0
723993	339900D156000005002537493B5DC76D	M	35	脾胃病科病房	EQAAAAAAAAAgAAAAAAAAABAAAAAAAAAAAouB9npSZ8VAj+vbpuKo1E6pBDXeJequ ddXmgj/zLnhHt8cHgeOcKFMfSZRjlCp3kHVB4CYNCuPttknjtKNKEPk=	2020-01-31	20		R10.402	M	12.0*9.0	1	0	0	0	1	Right	Streptococcus intermedius	1	1	1	1	0	1	0	16.4	85.9	1.29	178	347	104	57	501	8	92		29.7	14.4	33.2	6.26	39.5	0
725451	340200D1560000054001F7CDB743F754	M	70	丁桥外一科病房	EQAAAAAAAAAgAAAAAAAAABAAAAAAAAAAA70N3CbVP40MzzLcHDaomWX3w8HoSgs0 I36WmPky+6aAr+THacjCvmz+IGcliXjD/5kJ14KtOyT9zcoGUufuIdE=	2020-03-20	21	肝穿刺活检，经皮,肝脓肿引流术,— 中心静脉置管术 —,肝脓肿引流术,腹腔穿刺术,腹腔穿刺术	K75.000	M	12.7*7.5	1	0	1	1	1	both	K. pneumoniae	1	1	1	1	0	1	0	13.01	85.3	3.14	282	367	106	67	332	55	44		29.6	15.7	34.4	7.75	39.2	0
727781	330424D156000005002BBCF218FF9B8B	M	59	丁桥内分泌科病房	EQAAAAAAAAAgAAAAAAAAABAAAAAAAAAAAgdw2WovZbX2NBniVXzJaFIX5kjiwwEr KtF+aSYaEDvC3l8+y3YgCDq0G7DFYY7I0TGlNYoPMuYqpW/xb1gMYkI=	2020-04-10	17		I45.501	M	1.2*0.9	1	0	1	0	0	Right		1	0	1	1	0	0	0	10.35	80.9	1.87	35.6	178	64	49	256	15	25	0.01	41.4	12.5	21.2	4.48	38.7	0
729067	330122D1560000050043475F7BDB0FB9	F	74	丁桥外一科病房	EQAAAAAAAAAgAAAAAAAAABAAAAAAAAAAA/HNavlVsIlNIxUSgARxTsNMnqD7gIly 0tfXixz6rm7eyRhNfnkGXh56K/Y7zmvaC+dasBOA6PHwA/Plys4blds=	2020-04-14	15	肝穿刺活检，经皮,— 左眼玻璃体内注射,玻璃体抽吸术,左眼前房穿刺术 —,肝脓肿引流术,颈静脉穿刺及置管术,— 左眼玻璃体内注射,左眼前房穿刺术 —	Q05.801	F	5.0×5.0 6.0*4.8	2	0	0	0	1	both	Escherichia coli	1	1	1	1	0	0	0	18.75	91.6	61.64	274.7	71	72	46	50	6	25	0.025	28.3	11.5	33	6.59	38.8	1
729932	330100D156000005013011715497B5A6	F	70	丁桥外一科病房	EQAAAAAAAAAgAAAAAAAAABAAAAAAAAAAA2F27K5WMICAV1xVDXdyjg7fJCtvCajJ KF2ASZxi7D51tCCQgxcxSAqxJYbtAaGudMIC/dyg+NElU9sizhBKX7U=	2020-04-22	17	肝脓肿穿刺抽液术	K80.000	F	4.8*3.7cm、4.1*3.8cm	2	1	1	0	1	Left	K. pneumoniae	1	1	1	1	0	1	0	12.56	89.7	2.53	288.6	101	66	57	52	29.8	171	0.025	38.1	17.2	32.3	5.65	39.9	1
731966	330100D156000005005A7EBB84F359EA	M	45	肾病科（3）	EQAAAAAAAAAgAAAAAAAAABAAAAAAAAAAAsieCX8eEt0i0XP04VKPJC3k61JiVJnN YjerphCBGrTdjVDsN8hNKBh5cPlZ1Ga93v0j2pEH8aZRYASsLJvbPvE=	2020-05-13	27		N18.804	M	5.1*4.7	1	0	1	0	1	Right	K. pneumoniae	0	0	1	1	0	0	0	10.92	79		61	482	28	22	119	7.2	16		27.6	11	25.4	6.76	37	0
732876	330100D1560000050108E0E698B25C51	F	60	丁桥外一科病房	EQAAAAAAAAAgAAAAAAAAABAAAAAAAAAAAsz8SQkQyB7NfzIedQdpaV+IkSBqcjEA RqBQzV2KZ55DcCU2dgdRpLAKWqVhogqNgsq3lg7/QaPul7SRLmdnGw8=	2020-05-14	23	— 右颈内中心静脉置管术 —,肝脓肿引流术	J98.414	F	6.3*5.9	1	0	1	0	1	Left	Escherichia coli	1	0	1	1	1	1	0	12.87	87.6		221.5	109	98	47	170	27.8	243		40	12.3	25.4	13.19	39.5	0
733061	330100D15600000500028A00B5561EA2	F	61	丁桥外一科病房	EQAAAAAAAAAgAAAAAAAAABAAAAAAAAAAA/UuCsLh63oT9sg/U73VDo42WaMiBawS Kjxn9n3YT5irSxlzZ6KHG2p5uP04DAVfxQP6IjDccfimz4bIz4Z9IEk=	2020-05-05	13	肝脓肿穿刺抽液术	K75.000	F	5.7*0.9	Multiple	0	1	0	1	Right		1	1	1	1	0	1	0	5.9	64.5	0.38	31	178	14	21	113	20	36		31.8	15.3	26.4	3.96	38.5	0
733640	330100D156000005001FB576200CCD04	M	67	丁桥外一科病房	EQAAAAAAAAAgAAAAAAAAABAAAAAAAAAAAuEBrtxSi8//rR6ZunEm1JNgkmPJEC8y nDpPHMhQ8e5GD55uUJtJgaor3K8RHe+s375hMfevI/90yM9LvHWCvMQ=	2020-05-13	16	肝脓肿引流术	J98.414	M	7.5*7.2	1	0	1	1	1	Left	K. pneumoniae	1	1	1	1	1	0	0	15.56	78	0.2	179	220	32	29	161	6.3	38		28.7	15.4	31.6	8.31	39.4	0
737088	330100D15600000501060CE6BBC617EA	M	51	丁桥外一科病房	EQAAAAAAAAAgAAAAAAAAABAAAAAAAAAAA4FQkFZp/DHf1rI0lzpcWvU8X9GHpkEV 8QlDOLC3gBlx3HqEctXKFhglpBsICYwsW0k/BPJBR1rTZMPETFyGQK8=	2020-05-28	9	肝脓肿引流术	K75.000	M	5.2*4.8	1	0	0	1	1	Right	K. pneumoniae	1	1	1	1	0	0	0	13.16	79.4	0.12	138.7	323	38	16	106	18.6	75		45.4	14.4	30.5	4.98	38	0
737498		M	41	丁桥外一科病房	EQAAAAAAAAAgAAAAAAAAABAAAAAAAAAAA7jm97cSQPjLh6gv15bbfYftcelu96Tx gNrQUiUFr7Xn2++/9ZKchKOoll8gEqBSVn1PXBuasHbU+241Kq+jdIg=	2020-06-01	12	— 肝脓肿引流术 —	R93.203	M	6.0*5.4	1	0	0	0	1	Left	Streptococcus intermedius	1	1	1	1	0	0	0	18.37	76.9		200.8	322	65	33	94	14.2	96		37.5	16.1	32.2	6.55	40	0
740823	801957115282	M	57	丁桥外一科病房	EQAAAAAAAAAgAAAAAAAAABAAAAAAAAAAAkMRbjyUiIGzPB3OVksbpff/EB//x11A phKGITTb+KFlHCyhNcsWKtcM9dpjN0ay7XAQ6eFaSTV2qd9mBe+UWK8=	2020-06-22	14	肝脓肿引流术	K75.000	M	5.9*3.9	1	0	1	0	1	Right		1	1	1	1	0	0	0	9.67	91.1	135	250.3	135	154	119	67	31.3	83		33.7	14.2	25.9	4.72	40	0
743064	330100D156000005010886240D1B0F9F	M	72	外一科（1）	EQAAAAAAAAAgAAAAAAAAABAAAAAAAAAAAgV7E+zIgpmRNh/4z70O/4xKdqAYgtkT 2JCT0A7Vp9QbT3psRT4yCd7g1Y1WAEj0gvk7hRdOt0JEgrgU1Eglvg8=	2020-07-10	30	肝脓肿引流术	Z85.007	M	9.9*7.8	1	0	1	1	1	Right		1	1	0	0	0	1	0	12.08	86.2	21.78	153.3	201	16	23	97	5.8	238	0.01	27.7	14.1	32.2	6.03	40.2	0
751803	330100D156000005013C909E68D492B3	M	75	外一科（1）	EQAAAAAAAAAgAAAAAAAAABAAAAAAAAAAA9cSSoo9rLr0JgXQM6YnRHdE48h07Eib FuGJwhuMG2Nimf7IJiQRqT/ceB6WGSt3/Lxn1rHVkKAkts80K1hhbn8=	2020-09-03	42	胆囊引流术	I45.501	M	1	1	1	1	0	1	Left	Escherichia coli	1	1	1	1	0	0	0	17.28	82	0.66	162	145	113	59	150	16	70	0.05	33.5	12.8	29	7.62	39.7	0
756327	330483D1560000050042FD90C783585D	M	59	丁桥外一科病房	EQAAAAAAAAAgAAAAAAAAABAAAAAAAAAAAzZbdNOq2KhCvvgZrdl24Cju+2G7EVhD 1iA5Qcn5QcewwtNdMm3SF5xZvrsNt0ExDMzSiYxi6O7DUowmdQpn6AI=	2020-09-03	9	肝脓肿引流术	K81.000	M	5.7*5.3	1	1	1	0	1	Left		1	1	1	1	0	1	0	6.91	83	0.04	25	371	16	14	118	7.8	33	0.025	36.2	12.6	29	5.44	37.4	0
766027	330100D156000005000427CF6BD594C4	M	66	丁桥外一科病房	EQAAAAAAAAAgAAAAAAAAABAAAAAAAAAAAlcHMJ+EQqm6B036VdrNqDVzm7NwG2tC IuMjL3F82wMYDctCSBGS3mkGccHVzbBLyvZ5UATLv2/fZmS2mGsutYE=	2020-11-12	31	颈静脉穿刺及置管术,肝穿刺活检，经皮,肝脓肿引流术	K75.000	M	9.1*5.7	1	1	1	0	1	Right	Escherichia coli	1	0	1	1	0	1	0	8.33	85.7		207.9	278	22	34	293	21.7	86		30.6	14.2	27.1	7	39	0
768608	330602D15600000504EC22DA3153CFC3	M	61	外一科（1）	EQAAAAAAAAAgAAAAAAAAABAAAAAAAAAAAnIoeBMR+oWtWxZMiTgTJbNvdOWy6+ZY vX7rVsfBejJ6GUMcgiiwPQSCqLH4dys1KdHnil8TuiW4Nkngb2uUIj4=	2020-11-06	14		E23.008	M	3.2*3.9	1	1	0	0	0	Right		1	1		1	0	0	0	6.23	89.6	8.49	170	176	21	49	122	31.7	747		37.6	9.7	26.8	6.64	40	0
771888	330110D156000005010D8AFE2676BC25	F	48	丁桥外一科病房	EQAAAAAAAAAgAAAAAAAAABAAAAAAAAAAAlksuo9ptV+fMfufDFsFIRCu/+8ukMmc 93rhLeAorjJvUCFFNXpAkp26M7oqzF81rhSA+r9cY/2ZH4xADNIRABI=	2020-11-11	6		K75.000	F	3.1*3.3	1	0	1	0	0	Left		1	1	1	1	0	0	0	5.49	62.5		134.7	501	23	14	126	10	40		39.8	13.5	30.6	8.73	37.5	0
773493	330100D1560000050146E62DA04ED227	F	37	丁桥外一科病房	EQAAAAAAAAAgAAAAAAAAABAAAAAAAAAAAuyZsf1iwEGMiRDxK2LZUOS4kDthx8Hg 2A5sn+7kfxsurwMish7Jm2WHP8IOtBvJtwLz28OXNaNxLQ9mjPeYlNs=	2020-11-17	15		K75.000	F	5.6*4.2	1	1	1	0	1	Left	K. pneumoniae	1	1	1	1	0	1	0	11.42	83.7	33.53	193	193	47	40	141	9.1	33		28.4	12.8	24.8	8.57	39.6	0
778762	801132629149	M	43	丁桥外一科病房	EQAAAAAAAAAgAAAAAAAAABAAAAAAAAAAAxE/jpxqnxNY+dAxVlcLLQzyNRgNjhs4 6GzRv/d6uj8yyH5a4N9BLrDmOBKLuqgUJyXaeE2noMVj6bDS6o8tSJU=	2020-12-15	8	肝脓肿引流术	K75.000	M	5.3*4.2	1	1	0	0	1	Left	Escherichia coli	1	1	1	0	0	0	0	14.43	83.8	1.62	291.2	167	55	41	69	23.2	130	0	34.9	12.8	27.2	8.79	39.2	0
782172	330100D1560000050089949F2FB1D0B1	M	50	丁桥外一科病房	060322	2021-01-01	9	肝脓肿引流术	K75.000	M	5.6*5.1	1	0	0	0	1	Right	K. pneumoniae	1	1	1	1	0	0	0	19.04	88.4	0.76	217.3	223	67	46	92	21	95	0	35.6	11.7	28.5	6.86	39	0
785773	330127D1560000050120EF7C41438EB6	F	65	丁桥外一科病房	EQAAAAAAAAAgAAAAAAAAABAAAAAAAAAAAqKMP0Nf8+uYyOKkNdrM8PnnKznL7T4O lO/3H9H9PGuClkw5AeuvlY1GqsHjDYwwnR0hcLUV8Qida/lfY7CPXAw=	2021-01-29	21	肝脓肿穿刺抽液术,肝穿刺活检，经皮	K83.001	F	6.7*4.9	1	1	0	0	1	Right		1	1	1	1	0	1	0	11.36	88.5	1.07	338	140	61	46	196	70.2	35	0.025	41.2	14.5	29.2	10.89	40.2	0
790310	330183D156000005001D7F77901028FF	M	56	外一科（1）	EQAAAAAAAAAgAAAAAAAAABAAAAAAAAAAA6RWks3BuqMZ5piPHNqu3XE61FM5n4Zk cG39Q9Zb0/yaTdcjABzYu9j8Ywt4rcuLdfT7CgGkgkOrtODbrU6rM2A=	2021-02-23	22	— 右侧胸腔穿刺术 —,— 肝动脉栓塞术 —	C17.000	M	11.6*8.6	1	1	0	1	1	Right	K. pneumoniae	1	1	1	1	0	1	0	8.8	90.6	3.5	166.6	105	30	33	163	47.1	25	0	22.4	13.8	40.7	2.93	39.2	0
795227	330100D156000005014875AFB2B51036	M	65	急诊内科	EQAAAAAAAAAgAAAAAAAAABAAAAAAAAAAAyIKltAC4TUNMK1hDtqLKmoyKMg1raTR Ys+Dj2Z2eTstcHk9aRgCjVk40jDZbPhpIppB1E/bh6CiITCNyHIKCMQ=	2021-03-08	28	有创呼吸机治疗小于96小时,中心静脉置管术,胆囊引流术	R57.200	M	3.4*3.3	Multiple	1	1	0	1	Left	Escherichia coli	1	1	1	1	0	0	0	16.14	93.6	100	198.3	69	100	123	139	38	531		30.9	12.2	38.5	5.4	39.5	1
802094	330100D15600000501061A37BB437C03	F	59	丁桥外一科病房	EQAAAAAAAAAgAAAAAAAAABAAAAAAAAAAA/b6Khd7/RmxkQX7gVipFztj6KbgWq9y 55VPQuv9uSOiF/wbykjbelduxVpdO4pCEFpq8T/VrsUdNsijQXHVRjo=	2021-04-22	21	肝穿刺活检，经皮,肝脓肿引流术,— 腹腔镜胆囊切除术 —	K75.000	F	3.5*2.6	1	1	0	0	1	Right	K. pneumoniae	1	1	1	1	0	1	0	11.28	81.6	0.61	72	142	182	216	339	46.2	75	0.025	48.9	10.5	23.6	6.84	39.8	0
802012	330100D1560000050146AEE5F9856ADA	M	57	肿瘤科	EQAAAAAAAAAgAAAAAAAAABAAAAAAAAAAAuJDCRs3xVy89eVulfpAA8mvT86yuO61 5HC1u16pwEhsUcdzDPpKZJTK2DAuiu0y/zJnzRCRrxbrVzbojpaaoWc=	2021-04-20	19	肝脓肿引流术,肝脓肿穿刺抽液术	C25.900x001	M	10.0*7.2	Multiple	1	1	1	1	both	Citrobacter braakii	1	1	1	1	0	0	0	20.7	94.1	12.41	91.3	217	33	50	217	11.1	25		21.1	17.8	33.9	4.11	38.8	0
806417	330100D1560000050149C837DD2AC37A	F	67	肿瘤科	9A0525	2021-06-11	50	肝脓肿穿刺抽液术,肝脓肿穿刺抽液术,肝脓肿引流术	C25.900	F	6.2*3.6	1	1	1	1	1	Left	Escherichia coli	1	1	0	0	1	0	0	6.09	77.8	0.54	138	137	25	32	284	14.3	24	0	26.9	16.6	38.9	3.23	39.1	0
809897	330185D1560000050017FEA75172694E	M	81	内分泌病科	EQAAAAAAAAAgAAAAAAAAABAAAAAAAAAAAvC/XMwzmzw0WEGDqyLo5n4NCsQTCT6R imc2Ef0QWSpuHaaZ0mMYRybtnnWIB14/Whbuv4fE5T//xBf165gAQ6M=	2021-05-13	16	肝脓肿引流术	E11.900	M	2.9*3.3	1	0	1	1	1	Left	K. pneumoniae	1	0	1	1	0	0	1	8.53	77.3		58.8	138	37	41	156	19.3	585			10.9	21.6	2.96	38.7	0
816901	330100D1560000050026FC06257BBB94	M	68	丁桥外一科病房	EQAAAAAAAAAgAAAAAAAAABAAAAAAAAAAAoF+68SZMJ9+CLDFfJoWFrlf8cQybdRC 57Jo8f4ava0vCPgJmyuIi5XFnew0ZBaajtu3oHTMbVbqOVO+6PWgqeo=	2021-06-20	15	一般部位的经皮穿刺活检术		M	8.0*7.7	1	1	1	1	1	Right		1	1	1	1	0	0	0	9.43	83.6	0.17	97.1	552	19	31	132	9.8	58	0	30	12.7	28.6	6.28	37.2	0
825396	330100D156000005013BFDAA418A1151	M	38	丁桥脾胃病科病房	EQAAAAAAAAAgAAAAAAAAABAAAAAAAAAAA0znGkpW7rZ9uvShJEUNxpVL1QV0ccaJ 1fScoe/0X91vJWYRhIQJL6p3FXYfo0g+pN7O9aWz5sdWu91VWNQXgcU=	2021-07-17	6	肝脓肿穿刺抽液术		M	3.2*2.5	Multiple	0	0	0	1	both	K. pneumoniae	1	1	0	1	0	1	1	6.19	88.4	69.62	359.7	126	51	40	103	13.5	295	0.01	28.1	11.7	32.5	7.45	41	0
825809	330100D156000005548439284B04F06D	M	74	外一科（1）	EQAAAAAAAAAgAAAAAAAAABAAAAAAAAAAAnmte08mEgo8+kAAMBx18JChj5xGFiuk Eqxss7ne6jHSH1t1rmXJpH7fXcFq1rw891XVwp63kRWiUSRuuvX8jxM=	2021-07-30	18	肝脓肿引流术	C79.824	M	3.9*4.0	1	1	0	0	1	Left	Escherichia coli	1	1	1	1	0	0	0	11.73	87.8	0.3	185.7	103	20	35	91	23.8	122	0.01	30.7	12.7	34.3	6.83	39.4	0
827143	330100D1560000054869243605E3CEE1	M	35	丁桥外一科病房	EQAAAAAAAAAgAAAAAAAAABAAAAAAAAAAAnfQ0eKzch2vcKi2ne7G2Hx4Apkp59hh tof8WQizMz9+2bn39i0aaxBKhz8DnnUK7Y//bjcu2C5tEzQHlIxqQ3s=	2021-07-31	13		A41.900	F	3.4	1	1	0	0	0	Right	K. pneumoniae	1	1	1	1	0	0	0	10.77	96	12.78	99.99	152	67	39	139	22.2	176	0.025	35.2	16.4	30.2	5.07	40.1	0
829672	330100D1560000050035C5598814472C	M	74	丁桥外一科病房	EQAAAAAAAAAgAAAAAAAAABAAAAAAAAAAA3Jn+JWMkcn/0x10Euq7oRXy03uSOjNo 7smQ29Vo8oHy7fbOMefYR6r/+ioRgEAsGRfjXx6nOSY7///D8CRCFcc=	2021-08-10	14	穴位封闭, 肝穿刺活检，经皮 ,中药热奄包治疗, 胸腔穿刺术 ,耳针(耳穴压豆)(双耳),穴位贴敷治疗,隔物灸法(隔盐灸),贴敷疗法	A41.901	M	5.3*3.5	1	1	1	0	1	Right	Escherichia coli	1	1	1	1	0	0	0	19.51	87.1	85.83	304.7	132	126	160	481	18.3	140	0.03	35	15.4	28.5	6.77	40.3	1
830614	330100D15600000509100883BF4D4276	F	65	丁桥外一科病房	EQAAAAAAAAAgAAAAAAAAABAAAAAAAAAAA0PYImBVpru/RRy3Vkzp8qP0pSrlbMRe QkHJcBTOVqpZQ6jxUATOfkTMslt6qm9Mkn4OQVh/D3ekVg5zYV6Z40Y=	2021-08-17	18	埋针治疗(穴位包埋), 肝脓肿引流术 , 肝穿刺活检，经皮 ,贴敷疗法,穴位贴敷治疗,隔物灸法(隔盐灸),耳针(耳穴压豆)(双耳)	K75.000	F	4.5*4.2	1	0	0	0	1	Right		1	0	1	1	0	0	0	16.01	89.6	0.36	99.2	181	53	36	83	8.9	73	0	31.8	13	27.9	7.45	39.5	0
837535	330100D156000005460693044D1F09D4	M	83	丁桥外一科病房	EQAAAAAAAAAgAAAAAAAAABAAAAAAAAAAA9eUVsp7aH8a2CLgjXh8oC4/arfN7XFS PY2thIVxJjJfd9E4iwJz6QSb8oca7c3TfGvPqF+24ROsDffIyTm/Uh0=	2021-09-13	14	右侧锁骨下静脉穿刺及置管术 ,穴位贴敷治疗,贴敷疗法,中药热奄包治疗,穴位封闭,隔物灸法(隔盐灸),灸法(艾箱灸),灸法(艾柱灸),耳针(耳穴压豆)(双耳)	A41.901	M	5.5*4.4	单个	0	1	1	1	Right	K. pneumoniae	1	0	1	1	0	0	0	2.38	91.2	91.46	308.3	70	42	36	92	12.4	217	0.025	27.9	13.6	26.8	8.19	40	1
838585	340800D156000005018DC5353D64C7E0	F	80	丁桥外一科病房	EQAAAAAAAAAgAAAAAAAAABAAAAAAAAAAAyBZ/vJoehgFwL9AptLyPNpMcpqG0RL6 KKzO3R8rLNfGJGKMqxUu3giCTA8Hvqpen+WBdEs7ykKYV2p5Lyz/aW8=	2021-09-13	9	贴敷疗法,穴位贴敷治疗	K80.304	F	6.1*5.4	1	1	1	1	1	Right	K. pneumoniae	1	1	1	1	0	1	0	15.96	96.8	5.52	303.7	123	34	42	170	14.5	83	0.05	26.3	13.7	28.9	6.41	38.5	0
844528	330100D1560000050005B362EF2ACD51	F	64	丁桥肿瘤科病房	EQAAAAAAAAAgAAAAAAAAABAAAAAAAAAAAh+2DNmmGClf2WVSzucpxMZ4mY8X1ZCR MNhhTRA37FJNYJn4vdoDTLAZB/BdI3ISqK/EnOuJkATFSzfxAcf+uhI=	2021-11-09	41	贴敷疗法,穴位贴敷治疗, 肝脓肿穿刺抽液术 , 颈静脉穿刺及置管术 , 肝脓肿引流术 ,中药热奄包治疗,中药熏药治疗,耳针(耳穴压豆)(双耳), 肝脓肿引流术 ,隔物灸法(隔盐灸)	C25.900x001	F	4.0*3.0	1	1	0	1	1	Left	Escherichia coli	1	1	1	1	0	0	0	8.19	90.5	11.9	136.5	65	13	31	201	24.1	39	0.66	28.9	17.1	44.2	3.41	39.8	0
846380	330225D15600000506585164ED54639E	F	61	丁桥外一科病房	EQAAAAAAAAAgAAAAAAAAABAAAAAAAAAAAuwa1k4uAzMRGS0l69yX6WGyLrQC/stj Ab+MxAQJKuRN9cq99QTiPOqnwqDSfR3kSJQRvjUBWzmxE5SGr9bsfS8=	2021-10-25	15	肝脓肿引流术 ,贴敷疗法, 颈静脉穿刺及置管术 , 肝脓肿引流术 ,耳针(耳穴压豆)(双耳),穴位贴敷治疗	K75.000	F	6.2*4.3	1	1	0	0	0	Right	K. pneumoniae	1	1	1	1	0	0	0	12.28	85.3		60.3	141	84	97	81	31	47	0	35.3	12.2	24.8	5.44	40.7	0
846747	801958870426	F	57	丁桥外一科病房	EQAAAAAAAAAgAAAAAAAAABAAAAAAAAAAA62ph4zDwTpqrE6IQK+CdWTpPskGOVA4 pNvQROYMWGlX2uUpC78d1twg7l9775zvk6b1GOZCS7Asg5k5sZiqOhI=	2021-10-18	7	贴敷疗法, 肝脓肿引流术 , 颈静脉穿刺及置管术	K75.000	F	8.7*7.3	1	0	0	0	1	Left	Escherichia coli	1	1	1	1	0	0	0	20.77	89.2		306.4	165	62	60	149	11.3	103		22.2	13.9	28.8	10.87	39.2	0
847681	350600D156000005E0419311DB291D6D	F	62	丁桥外一科病房	EQAAAAAAAAAgAAAAAAAAABAAAAAAAAAAA5teKM3dskKW5I8abtD1+92zJdgOCF7R e8UgrP6jyM7DUa/LL7DypgBFDRZ0bbWokuuS/VNYEPnrRqifVcdroc4=	2021-10-17	3	颈静脉穿刺及置管术	R50.900	F	1.0*1.0	Multiple	0	0	0	0	Left	K. pneumoniae	1	0	1	1	0	0	0	16.36	94.2		164.5	139	42	53	94	14	106	0.025	35.6	15.6	31.1	5.91	40.7	0
848046	330300D156000005638767647C9956DE	M	62	丁桥外一科病房	EQAAAAAAAAAgAAAAAAAAABAAAAAAAAAAAzPzX8aAuKVd1/oo8Hm3iSX8sqsc1K+b RhDKB3YyZWBBLtDeIXPrGQj9jj874TEXOEy73PtuD/87dO2oGqbm54E=	2021-10-29	12	颈静脉穿刺及置管术 , 肝脓肿引流术 ,埋针治疗(穴位包埋),穴位贴敷治疗,贴敷疗法,耳针(耳穴压豆)(双耳),隔物灸法(隔盐灸)	K75.000	M	7.1*5.7	1	0	0	0	1	Left	K. pneumoniae	1	1	1	0	0	1	0	0.98	66.3	81.78	192	86	51	85	189	20.2	52	0.02	23.9	13.7	32.2	5.91	40.2	1
851154	330100D1560000050148AFA32DF5C51F	F	65	外一科（1）	EQAAAAAAAAAgAAAAAAAAABAAAAAAAAAAAtFiMdGmtusFCJHmNnSOJ5UhH2kKmeud KTuhX+Qjpvap+WvP2oleUlBz8aEronBHtLR5eiklomC6AhU3wodYHNs=	2021-11-29	31	肝脓肿引流术 ,埋针治疗(穴位包埋),贴敷疗法, 颈静脉穿刺及置管术 , 肝脓肿引流术 ,隔物灸法(隔盐灸), 腹腔镜探查术转开腹小肠肿瘤切除术 ,微针针刺(腕踝针),埋针治疗(穴位埋线),隔物灸法(隔姜灸),灸法(艾柱灸),耳针(耳穴压豆)(双耳),穴位贴敷治疗	K75.000	F	6.2*5.7	Multiple	0	0	0	1	both	K. pneumoniae	1	1	0	1	0	0	0	17.18	87.6	100	277.5	168	51	30	147	6	51	0.01	27.1	11.5	30.1	6.88	39.2	1
852232		M	44	丁桥外一科病房	EQAAAAAAAAAgAAAAAAAAABAAAAAAAAAAAo4+5tK1QA5BELVGikDK2FOM7qOv7SbX Ey6+qDBy0cjiLJqN3cbJlQReIAeLCF3vbfvRWvTXA3wByEeuFB2NGeE=	2021-11-05	3	肝脓肿引流术 ,耳针(耳穴压豆)(单耳),灸法(艾柱灸),隔物灸法(隔盐灸),穴位贴敷治疗,灸法(艾箱灸),贴敷疗法	K75.000	M	4.2*3.4	1	1	1	0	1	Left	Escherichia coli	1	1	1	1	0	0	0	8.17	73.4	2.14	120	176	73	38	148	29.3	35	0	36.5	12.1	24	7.62	39.5	0
853997	A01417804	M	83	外一科（2）	EQAAAAAAAAAgAAAAAAAAABAAAAAAAAAAA/px3thsdw/n6ympkW7zPT8NpZ5APbnK ww397TWYBMYeNCmd/088qIOBnA+qazHJiEUgm0faV1iH9bfeA0cQF7U=	2021-11-30	23	埋针治疗(穴位埋线),耳针(耳穴压豆)(双耳),贴敷疗法, 颈静脉穿刺及置管术 ,穴位贴敷治疗	<K75.000>	M	9.0*6.3	1	0	0	1	1	Left	K. pneumoniae	1	1	1	1	0	0	0	14.14	89.7		168	207	74	88	146	17	91	1.9	28.8	12.8	24.5	6.22	38.4	0
863406	330100D156000005008658D381C22C55	M	62	丁桥外一科病房	EQAAAAAAAAAgAAAAAAAAABAAAAAAAAAAAzOY2jjwImKGYWZtoUFEOE+w4i4iSXYF jQAngoylQzvJI2z9pnCE/lrUmFpsNXXO8QhrrYrD3o9UVmbObSS9AoA=	2022-01-07	16	肝脓肿引流术 ,隔物灸法(隔盐灸),耳针(耳穴压豆)(双耳),贴敷疗法, 胸腔穿刺术		M	4.3*3.2	Multiple	0	1	0	1	both	Escherichia coli	1	1	1	1	0	0	0	15.38	81	0.82	293.2	218	59	68	118	16.1	363	0.025	37.6	13.6	31.6	8.97	40	0
865538	330100D15600000555080049AC8FA25E	M	86	急诊内科	EQAAAAAAAAAgAAAAAAAAABAAAAAAAAAAA8xXFFkDduaz4bQ/EPba5GdgaLdSWytv 8qZVHh/pLE56KNJBDN7awOwBJEOFZYShkPMSLlvPx7FoEw1sEXtdfys=	2022-01-05	5	灸法(艾箱灸),贴敷疗法		M	1.5*0.3	1	1	1	0	0	Right		1	1	0	1	0	0	0	5.94	65.6	0.46	95.9	190	24	23	100	12.3	31	42	30.6	11	25	5.48	38.4	0
867846	330182D156000005010AE4CD08FAFE8A	M	70	丁桥内分泌科病房	EQAAAAAAAAAgAAAAAAAAABAAAAAAAAAAAnsBdRyhyBUUh7vWq4AvGcRwzzejJdXA hg2tpEgE+1lmgptlZk2NxkY+PAM65mrATF+CXxl8cATuCKQE/MKyBhA=	2022-01-21	9	贴敷疗法,穴位贴敷治疗,耳针(耳穴压豆)(单耳)		M	3.6*3.1	1	0	1	0	0	Right		0	0	1	1	0	0	0	6.4	75.7	3.56	56.5	190	20	20	108	10	169	0.01	30.8	12.4	27.6	6.37	37.2	0
867959	330100D156000005000AF7734B79E073	M	64	丁桥外一科病房	EQAAAAAAAAAgAAAAAAAAABAAAAAAAAAAAqXvuBdIDlB6AKt8YBsSylpEeiRJ+4jI u1nZ9JpRXSDBW+0BznWkSRbu10UXeUvjlTXc9wttj7AS2Odu2nbBArI=	2022-01-24	12	肝脓肿引流术 , 颈静脉穿刺及置管术 , 肾造瘘术		M	7.4*7.1	1	0	1	0	1	Right	K. pneumoniae	1	0	1	1	0	1	0	19.67	93.8	18.1	241.1	155	71	76	238	13.2	286	0.025	25.7	13.1	28.1	6.96	40	1
	吴维荣		84				19			M	2.2*2.3	Multiple	1	0	0	0	both		1	0	1	1	1	1	1	8.37	82.8	2.04	149.3	121	192	268	271	44.8	101	0.02	31.6	12.1	27.1	4.27	40	0
	王玉仙		82				15			F	4.2*2.8	1	1	1	0	0	Left		1	1	1	1	1	0	0	5.75	92.9	100	171.9	54	227	42	117	21.6	138	0.03	30.1	15.2	41.1	4.49	39.6	0
	周根福		70				11			M	5.7*6.0	1	0	0	1	1	Right	Escherichia coli	1	1	1	1	0	1	0	2.95	84.1	58.38	169.4	183	45	54	169	17.6	432	0.01	34.8	13.5	53.4	7.63	40.2	0
	吕曾		85				15			F	5.2*4.8	1	1	0	0	1	Right	K. pneumoniae	1	1	1	1	0	1	0	15.83	83.4	2.32	200	168	45	28	97	13.5	79	0.01	32.1	17.3	33.9	5.91	39.8	0
	罗玲玲		62				4			M	3.1*2.8	1	0	0	0	0	Right		1	1	1	1	0	1	0	21.04	90.9	0.06	156.9	266	28	23	82	7.7	136	0.01	39.9	11.3	22.5	5.64	39.5	0
	吴凤和		64				36			F	8.4*7.7	1	1	0	1	1	Right	K. pneumoniae	1	0	1	1	1	0	0	11.5	89.4	1.39	200	63	87	83	85	30.6	108	0.01	35.1	13.1	31.1	4.26	39.2	0
	梁玉优		79				13			F性	6.6*5.7	1	0	1	1	0	Right	Escherichia coli	1	1	1	1	0	1	0	24.3	84	3.22	200	158	37	44	138	16.5	24		29.2	13.8	46.9	5.63	39.1	0
	洪夏林		58				9			M	3.1* 2.2	Multiple	0	0	0	1	Right	K. pneumoniae	1	1	1	1	1	1	0	7.9	85	0.64	200	93	27	25	139	9.3	91	0.04	36.6	11.9	39.9	5.87	39.2	0
	许绍良		83				8			M	1.0*1.0	Multiple	1	0	0	0	both	0	1	1	1	1	0	1	0	18.2	89	0.51	159	122	151	50	120	49.2	97	0.06	38	12.5	33.9	5.31	39.2	0
	支月英		82				16			F	8.3*6.9	Multiple	1	0	0	0	Right	0	1	0	1	1	1	0	0	6.7	68.4	0.05	184	374	34	29	179	6.2	58	0.02	33.8	12.7	32.4	4.98	39.2	0
	徐松民		46				14			M	7.2*5.8	1	1	1	0	1	Left	K. pneumoniae	1	0	1	1	0	0	0	9.5	76.5	1.5	100	174	39	37	139	19.5	48	0.01	39.7	12.7	39.8	5.87	38.8	0
	金伟君		57				22			M	6.6*5.3 5.2*4.3	2	1	1	0	1	Right	Escherichia coli	1	1	1	1	0	0	1	13.3	77.4	1.63	159	132	105	56	169	48.4	102	0.03	32.1	12.8	25.7	5.88	39.2	0
	胡爱娜		81				29			F	3.3*2.2	1	1	0	0	1	Right	K. pneumoniae	1	1	1	1	0	1	0	8.8	72.2	1.62	5.63	131	112	57	136	16.3	130	0.03	37.8	12.3	32.9	5.68	39.8	0
	杨炳延		73				18			M	8.0*6.3	1	0	1	0	1	Left	Escherichia coli	1	0	1	1	0	1	0	18.3	93.5		200	257	32	27	139	25.6	18	0.01	29.2	12.2	32.3	5.63	40.4	1
	钱云美		62				35			F	8.9*8.7	1	0	0	1	0	both	K. pneumoniae	1	0	1	1	0	1	0	14.3	80.2	0.56	200	209	89	51	133	19	56	0.02	36.7	12.3	31.8	5.62	39.5	0
	马祥骏		14				17			M	6.0*5.5	1	0	0	0	1	Right	K. pneumoniae	1	1	1	1	0	1	0	20.8	80.9		200	366	55	20	160	15.7	168	0.07	31.4	12.7	38.2	5.87	39.2	0
	徐云源		59				20			M	3.1×2.9cm、2.9×2.1cm	2	0	0	1	0	Right		1	0	1	1	1	0	0	10.4	74.7	0.37	103	144	57	19	154	19.1	54	0.32	36.2	12.3	41.3	6.32	39.8	0
	张如昌		57				32			M	6.3*6.2	Multiple融合	0	1	0	1	Right	K. pneumoniae	1	1	1	1	0	0	0	11.4	81.3		99.4	124	135	101	410	31.5	49	0.03	24.4	13.7	34.7	5.39	40	0
	祝春霞		54				18			F	7.2*7.2	1	0	0	0	1	Right	0	1	1	1	1	1	0	0	11.7	75	0.15	200	186	82	43	149	13	31	0.01	31	13.6	41.8	5.87	40	0
	周桂凤		80				21			F	7.0*7.2	1	0	0	1	1	Right	Escherichia coli	1	1	1	0	0	0	0	14.2	79.6		159.3	606	25	29	286	7.7	31	0.02	27.5	11.7	33.7	5.62	38.5	0
	沈建新		53				14			M	2.3*2.1	1	0	1		1	Right	K. pneumoniae	1	1	1	1	0	0	0	9.6	77.5		37.2	131	53	23	84	18.9	116	0.35	39	11.8	31.8	5.39	40	0
	张友树		31				18			M	6.6*6.1	1	0	1			Right	K. pneumoniae	1	0	1	1	0	0	0	13.1	81.9		200	223	28	27	149	16.2	19	0.02	32.1	13.5	37.3	5.89	39.8	0
	张绍基		80				17			M	6.2*6.2	1	0	1	0	0	Right	Streptococcus pneumoniae	1	1	1	1	0	0	0	8.2	65.8	0.47	14.7	342	21	13	96	25.3	38	0.03	33.2	14.4	41.5	5.39	40.2	0
	吴来火		59				35			M	3.2*2.7	1	0	0	0	1	Right		1	1	1	1	0	0	0	13.57	67.7	0.49	84.9	174	81	43	217	16.9	22	0.06	34.8	11.6	32.9	4.37	39	0
	来炳森		67				28			M	6.7*5.4	1	0	0	0	0	Right		1	0	1	1	0	0	0	17.1	91.3	1.03	160	489	52	24	687	31.9	43	0.04	28.2	14.7	55.8	5.62	38.8	0
	赵包娟		82				30			F	6.3*5.9	1	0	0	1	1	Right		1	1	1	1	0	1	0	13.2	91.2	0.87	153	78	45	71	79	10	40	0.02	34.8	15.2	40.5	5.62	39	0
	皮云根		78				15			M	2.7*2.4	1	0	0			Right	Escherichia coli	1	0	1	1	1	1	0	6.5	65.6	0.8	178	162	38	27	84	15.2	39	0.02	33.8	13.1	38.6	4.39	40	0
	赵包娟		82				23			F	11*6.8	1	0	0	1	1	Right	Streptococcus pneumoniae	1	1	1	1	0	0	0	13.8	80.4	0.35	129	203	37	22	121	14.3	14	0.01	30.9	14.9	49.4	5.39	39.8	0
	张绍基		73				22			M	5.3*3.6	1	0	0	0	0	Right	Streptococcus pneumoniae	38.8	0	1	1	1	1	0	19	89.6	100	292	110	32	25	83	15.5	280	0.01	29.3	13.6	45	5.75	38.8	1
	沈秀琴		77				31			F	6.5*5.4	1	0	0	0	1	Right	0	1	0	1	1	0	0	0	14.3	90.8	0.42	138	142	115	42	162	15.6	83	0.01	33.5	11.5	26.5	4.02	38.2	0
	洪芽		62				33			F	5.0*2.8	1	1	1	0	1	Right	K. pneumoniae	1	1	1	1	0	1	1	4.26	81	9.04	159.2	105	76	77	111	12.4	333	0.02	26.9	12	30.8	4.74	40.5	1
	林杰		49				30			M	4.9*4.7	1	0	1	0	1	Left	Escherichia coli	1	1	1	1	0	0	0	5.34	76	8.79	127.8	70	50	30	94	8.2	12	0.01	29.4	10.9	26.3	4.61	38.5	0
	陈宝钗		77				33			F	5.2*5.4	1	0	1	0	1	Left	K. pneumoniae	1	1	1	0	1	1	1	17.25	92.4	100	268.1	122	164	154	110	12.3	476	0.12	27.6	12.1	25.9	4.92	40.2	1
	乔志华		73				62			F	4.5*3.5	1	0	1	1	1	Right	Enterobacter cloacae	1	0	1	1	0	1	0	14.34	86.8	0.31	75.2	118	11	17	53	13.6	36	0.16	29.8	16.3	38.7	5.37	39.6	0
													39	48		76				73			15	41	6
